# Supplementary material for: Test Re-test Reliability of Single and Multijoint Strength Properties in Female Australian Footballers
Source: Sports Med Open. 2021 Jan 9;7:5. doi: 10.1186/s40798-020-00292-5 (PMC7797013; doi:10.1186/s40798-020-00292-5)
Supplement: Supplementary file 1 — Additional file 1:. Supplementary Data. De-identified data for test re-test of all participants. [file 40798_2020_292_MOESM1_ESM.xlsx]

## Sheet: data
ID	d1_max_is	d2_max_is	d1_ad_abs	d2_ad_abs	d1_ad_l	d2_ad_l	d1_ad_r	d2_ad_r	d1_ab_abs	d2_ab_abs	d1_ab_l	d2_ab_l	d1_ab_r	d2_ab_r
1	2207	2325	603	607	303	297	300	310	543	561	263	290	280	271
2	2433	2443	634	642	307	305	327	337	574	569	298	291	276	278
3	2276	2383	735	709	362	342	373	367	668	614	333	323	335	291
4	2295	2132	794	809	398	408	396	401	693	754	349	399	344	355
5	1954	1769	587	551	294	260	293	291	549	563	285	296	264	267
6	2706	2414	692	735	331	359	361	376	621	704	316	363	305	341
7	2425	2423	564	646	289	322	275	324	624	674	344	351	280	323
8	2071	2051	826	761	425	372	401	389	839	764	410	395	429	369
9	1606	1599	634	586	313	288	321	298	564	558	307	303	257	255
10	2129	2134	667	671	329	330	338	341	434	452	235	252	199	200
11	1786	1758	535	622	260	301	275	321	607	593	328	324	279	269
12	1384	1397	433	513	216	262	217	251	470	508	251	272	219	236
13	3094	3232	878	922	427	435	451	487	674	643	351	314	323	329
14	2188	2128	596	627	295	314	301	313	683	674	347	353	336	321
15	2102	2081	603	567	309	299	294	268	574	575	304	307	270	268
16	1742	1756	630	540	340	281	290	259	581	612	298	323	283	289
17	2289	2190	627	596	327	308	300	288	812	741	417	380	395	361
18	1571	1450	455	381	236	194	219	187	373	326	194	169	179	157
19	2200	2417	768	806	382	388	386	418	678	707	358	362	320	345
20	2422	2452	772	709	362	336	410	373	589	617	296	306	293	311
21	2479	2165	674	629	332	316	342	313	667	597	347	311	320	286
22	2260	2137	700	712	336	340	364	372	561	553	287	286	274	267
23	1769	1766	619	632	301	299	318	333	534	551	296	300	238	251
24	1664	1783	598	622	300	300	298	322	430	466	231	255	199	211
