# Supplementary material for: Test Re-test Reliability of Single and Multijoint Strength Properties in Female Australian Footballers
Source: Sports Med Open. 2021 Jan 9;7:5. doi: 10.1186/s40798-020-00292-5 (PMC7797013; doi:10.1186/s40798-020-00292-5)
Supplement: Supplementary file 2 — Additional file 2:. Analysis Code. R Script for data analysis. [file 40798_2020_292_MOESM2_ESM.docx]

#load libraries
library(readxl)
library(psych)
library(ggplot2)
library(cowplot)
library(jmv)

#import data
data <- read_excel("/Users/Nimphius/data.xlsx")

#Paired Samples T-Test and Normality with Plots

jmv::ttestPS(
        data = data,
        pairs = list(
                list(
                        i1="d1_max_is",
                        i2="d2_max_is"),
                list(
                        i1="d1_ad_abs",
                        i2="d2_ad_abs"),
                list(
                        i1="d1_ad_l",
                        i2="d2_ad_l"),
                list(
                        i1="d1_ad_r",
                        i2="d2_ad_r"),
                list(
                        i1="d1_ab_abs",
                        i2="d2_ab_abs"),
                list(
                        i1="d1_ab_l",
                        i2="d2_ab_l"),
                list(
                        i1="d1_ab_r",
                        i2="d2_ab_r")),
        norm = TRUE,
        qq = TRUE,
        meanDiff = TRUE,
        effectSize = TRUE,
        ci = TRUE,
        desc = TRUE,
        plots = TRUE)

#Single_Fixed_Raters or ICC3 from Shrout and Fleiss from Package psych version 1.8.12 

#d1 v d2 max is
ICC(data[2:3],missing=TRUE,alpha=.05)

#d1 v d2 ad abs 
ICC(data[4:5],missing=TRUE,alpha=.05)

#d1 v d2 ad left 
ICC(data[6:7],missing=TRUE,alpha=.05)

#d1 v d2 ad right
ICC(data[8:9],missing=TRUE,alpha=.05)

#d1 v d2 ab abs
ICC(data[10:11],missing=TRUE,alpha=.05)

#d1 v d2 ab left
ICC(data[12:13],missing=TRUE,alpha=.05)

#d1 v d2 ab right
ICC(data[14:15],missing=TRUE,alpha=.05)


#Plot correlations of primary results

p1 <- ggplot(data, aes(d1_ad_abs, d2_ad_abs)) + 
        geom_point(size = 1.5, color = "red") +
        xlim(300, 1000) +
        ylim(300, 1000) +
        geom_smooth(method = lm, colour = "red") +
        theme_cowplot(12) + 
        labs(x = "Day 1 Adduction Sum (N)", y = "Day 2 Adduction Sum (N)")

p2 <- ggplot(data, aes(d1_ad_l, d2_ad_l)) + 
        geom_point(size = 1.5, color = "green") +
        xlim(100, 500) +
        ylim(100, 500) +
        geom_smooth(method = lm, colour = "green") +
        theme_cowplot(12) +
        labs(x = "Day 1 Adduction L (N)", y = "Day 2 Adduction L (N)")

p3 <- ggplot(data, aes(d1_ad_r, d2_ad_r)) + 
        geom_point(size = 1.5, color = "orange") +
        xlim(100, 500) +
        ylim(100, 500) +
        geom_smooth(method = lm, colour = "orange") +
        theme_cowplot(12) +
        labs(x = "Day 1 Adduction R (N)", y = "Day 2 Adduction R (N)")

p4 <- ggplot(data, aes(d1_ab_abs, d2_ab_abs)) + 
        geom_point(size = 1.5, color = "red") +
        xlim(300, 900) +
        ylim(300, 900) +
        geom_smooth(method = lm, colour = "red") +
        theme_cowplot(12) + 
        labs(x = "Day 1 Abduction Sum (N)", y = "Day 2 Abduction Sum (N)")

p5 <- ggplot(data, aes(d1_ab_l, d2_ab_l)) + 
        geom_point(size = 1.5, color = "green") +
        xlim(100, 500) +
        ylim(100, 500) +
        geom_smooth(method = lm, colour = "green") +
        theme_cowplot(12) +
        labs(x = "Day 1 Abduction L (N)", y = "Day 2 Abduction L (N)")

p6 <- ggplot(data, aes(d1_ab_r, d2_ab_r)) + 
        geom_point(size = 1.5, color = "orange") +
        xlim(100, 500) +
        ylim(100, 500) +
        geom_smooth(method = lm, colour = "orange") +
        theme_cowplot(12) +
        labs(x = "Day 1 Abduction R (N)", y = "Day 2 Abduction R (N)")

p7 <- ggplot(data, aes(d1_max_is, d2_max_is)) + 
        geom_point(size = 1.5, color = "blue") +
        xlim(1000, 3500) +
        ylim(1000, 3500) +
        geom_smooth(method = lm, colour = "blue") +
        theme_cowplot(12) + 
        labs(x = "Day 1 Isometric Squat (N)", y = "Day 2 Isometric Squat (N)")

# Plot all as a grid

plot_grid(p1, p2, p3, p4, p5, p6, p7,
          labels = c('A', 'B', 'C', 'D', 'E', 'F', 'G'), 
          nrow = 3, 
          ncol = 3, 
          label_size = 12,
          align ="h",
          axis ="r"
          )

# Please cite the packages and R if you reuse

citation()
citation("jmv")
citation("psych")
citation("ggplot2")

# CLEAN UP #################################################

# Clear environment
rm(list = ls()) 

# Clear plots
dev.off()

# Clear console
cat("\014")  # Mimics ctrl+L
